# Supplementary material for: Generation of a Sleeping Beauty Transposon-Based Cellular System for Rapid and Sensitive Screening for Compounds and Cellular Factors Limiting SARS-CoV-2 Replication
Source: Front Microbiol. 2021 Jul 29;12:701198. doi: 10.3389/fmicb.2021.701198 (PMC8362758; doi:10.3389/fmicb.2021.701198)
Supplement: Supplementary file 2 [file Table_2.xlsx]

## Sheet: Table 2
Supplementary Table 2: Primers used in this study for cloning
Name	Sequence (5' - 3' )
ACE2.Flag.Sfi.F	aGGCCTCTGAGGCCaccatggattacaaggatgacgacgataagATGTCAAGCTCTTCCTGGCTCCT
ACE2.Sfi.R	aGGCCTGACAGGCCttaAAAGGAGGTCTGAACATCATCAGTGTTTT
TMPRSS2.Flag.Sfi.F	aGGCCTCTGAGGCCaccatggattacaaggatgacgacgataagATGGCTTTGAACTCAGGGTCACCA
TMPRSS2.Sfi.R	aGGCCTGACAGGCCttaGCCGTCTGCCCTCATTTGTC
